# Supplementary material for: Complete Genome Sequence Analysis and Probiotic Characterisation of Lactiplantibacillus plantarum Y300 Isolated from Traditional Free-Range Chickens
Source: Microorganisms. 2025 Nov 30;13(12):2738. doi: 10.3390/microorganisms13122738 (PMC12735756; doi:10.3390/microorganisms13122738)
Supplement: Supplementary file 1 [file microorganisms-13-02738-s001.zip]

Archive with 1 entries (1 files):
- microorganisms-3982802-supplementary.pdf
